# Supplementary material for: The effect of fixed and functional remodelling on conduction velocity, wavefront propagation, and rotational activity formation in atrial fibrillation
Source: Europace. 2024 Sep 16;26(10):euae239. doi: 10.1093/europace/euae239 (PMC11481322; doi:10.1093/europace/euae239)
Supplement: euae239_Supplementary_Data [file euae239_supplementary_data.zip]

Archive with 6 entries (6 files):
- Supplemental Figure 1.tif
- Supplemental Figure 2A-B.tif
- Supplemental Figure Legends.docx
- Supplemental Methods final.docx
- Supplemental Table 1.docx
- Supplemental Table 2.docx
